# Supplementary material for: Microbial Communities of Cladonia Lichens and Their Biosynthetic Gene Clusters Potentially Encoding Natural Products
Source: Microorganisms. 2021 Jun 22;9(7):1347. doi: 10.3390/microorganisms9071347 (PMC8304397; doi:10.3390/microorganisms9071347)
Supplement: Supplementary file 1 [file microorganisms-09-01347-s001.zip]

Archive with 1 entries (1 files):
- shishidoetal_supplementary.pdf
